# Supplementary material for: Robot-Assisted Radical Nephroureterectomy: A Safe and Effective Option for Upper Tract Urothelial Carcinoma, Especially for Novice Surgeons
Source: Cancers (Basel). 2025 Apr 22;17(9):1394. doi: 10.3390/cancers17091394 (PMC12071112; doi:10.3390/cancers17091394)
Supplement: Supplementary file 1 [file cancers-17-01394-s001.zip]

Archive with 1 entries (1 files):
- cancers-3513614-supplementary.pdf
